# Supplementary material for: Microbial Community Structure and Ecological Networks during Simulation of Diatom Sinking
Source: Microorganisms. 2022 Mar 17;10(3):639. doi: 10.3390/microorganisms10030639 (PMC8949005; doi:10.3390/microorganisms10030639)
Supplement: Supplementary file 1 [file microorganisms-10-00639-s001.zip]

Archive with 2 entries (2 files):
- microorganisms-1630895- Supplementary.pdf
- Supplementary file S1.xlsx
