# Supplementary material for: Microbial Community Structure and Ecological Networks during Simulation of Diatom Sinking
Source: Microorganisms. 2022 Mar 17;10(3):639. doi: 10.3390/microorganisms10030639 (PMC8949005; doi:10.3390/microorganisms10030639)
Supplement: Supplementary file 1 [file microorganisms-10-00639-s001.zip › Supplementary file S1.xlsx]

## Sheet: Supplementary file 1
1 cgattcgagc tcggtaaccg gggatcctct agagattggt taccttgtta cgacttcacc
61 ccagtcatga atcactccgt ggtgaacgtc ctcccgaagg ttagactatc cacttctgga
121 gcaacccact cccatggtgt gacgggcggt gtgtacaagg cccgggaacg tattcaccgc
181 gtcattctga tacgcgatta ctagcgattc cgacttcatg gagtcgagtt gcagactcca
241 atccggacta cgacgcactt taagtgattc gcttaccctc gcaggttcgc agcactctgt
301 atgcgccatt gtagcacgtg tgtagcccta cacgtaaggg ccatgatgac ttgacgtcgt
361 ccccaccttc ctccggttta tcaccggcag tctccttaga gttcccgacc gaatcgctgg
421 caactaagga taggggttgc gctcgttgcg ggacttaacc caacatctca caacacgagc
481 tgacgacagc catgcagcac ctgtatcaga gttcccgaag gcaccaaacc atctctggta
541 agttctctgt atgtcaagtg taggtaaggt tcttcgcgtt gcatcgaatt aaaccacatg
601 ctccaccgct tgtgcgggcc cccgtcaatt catttgagtt ttaaccttgc ggccgtactc
661 cccaggcggt ctacttaatg cgttagcttt gaaaaacagt tccgaggaac cgagcttcta
721 gtagacatcg tttacggcgt ggactaccag ggtatctaat cctgtttgct ccccacgctt
781 tcgtacatga gcgtcagtgt tgacccaggt ggctgccttc gccatcggta ttccttcaga
841 tctctacgca tttcaccgct acacctgaaa ttctaccacc ctctatcaca ctctagtttg
901 ccagttcgaa atgcagttcc caggttgagc ccggggcttt cacatctcgc ttaacaaacc
961 gcctgcgtac gctttacgcc cagtaattcc gattaacgct cgcaccctcc gtattaccgc
1021 ggctgctggc acggagttag ccggtgcttc ttctgtaagt aacgtcacag ctgaatgcta
1081 ttaacatcca acctttcctc cttactgaaa gtgctttaca acccgaaggc cttcttcaca
1141 cacgcggcat ggctgcatca ggcttgcgcc cattgtgcaa tattccccac tgctgcctcc
1201 cgtaggagtc tgggccgtgt ctcagtccca gtgtggctga tcatcctctc aaaccagcta
1261 gggatcgtcg ccttggtgag ccattacctc accaactagc taatcccact tgggctgatc
1321 ttatggcgcg aggcccgaag gtcccccgct ttggtccgaa gacattatgc ggtattagca
1381 gtcgtttcca actgttgtcc cccaccataa ggtacattcc caagcattac tcacccgtcc
1441 gccgctcgtc agcagagtag caagctactc tctgttaccg ctcgacttgc atgtgttagg
1501 cctgccgcca gcgttcaatc tgagccagga tcaaactcta atcgtcgacc tgcaggcatg
1561 caagctggca c
